# Supplementary material for: Linkage between Psychological Factors and Response to Immune Checkpoint Inhibitor Therapy: A Preliminary Study
Source: Cells. 2023 Oct 17;12(20):2471. doi: 10.3390/cells12202471 (PMC10605722; doi:10.3390/cells12202471)
Supplement: Supplementary file 1 [file cells-12-02471-s001.zip]

Archive with 1 entries (1 files):
- cells-2639147-supplementary.pdf
